# Supplementary material for: Population dynamics of threatened felids in response to forest cover change in Sumatra
Source: PLoS One. 2020 Aug 12;15(8):e0236144. doi: 10.1371/journal.pone.0236144 (PMC7423073; doi:10.1371/journal.pone.0236144)
Supplement: S1 Data — (ZIP) [file pone.0236144.s001.zip]

Archive with 19 entries (18 files):
- 2015_mc_dethist.csv
- __MACOSX/
- __MACOSX/._2015_mc_dethist.csv
- 2010_gc_dethist.csv
- 2010_ct_cov.csv
- __MACOSX/._2010_ct_cov.csv
- 2010_mc_dethist.csv
- 2015_gc_dethist.csv
- __MACOSX/._2015_gc_dethist.csv
- ct_cov_10.csv
- __MACOSX/._ct_cov_10.csv
- R_code_occupancy_IdingHaidir.R
- __MACOSX/._R_code_occupancy_IdingHaidir.R
- ct_cov15.csv
- __MACOSX/._ct_cov15.csv
- 2010_cl_dethist.csv
- __MACOSX/._2010_cl_dethist.csv
- 2015_cl_dethist.csv
- __MACOSX/._2015_cl_dethist.csv
