# Supplementary material for: Population dynamics of threatened felids in response to forest cover change in Sumatra
Source: PLoS One. 2020 Aug 12;15(8):e0236144. doi: 10.1371/journal.pone.0236144 (PMC7423073; doi:10.1371/journal.pone.0236144)
Supplement: S1 Data — (ZIP) [file pone.0236144.s001.zip › 2015_mc_dethist.csv]

	detection_history.o1	detection_history.o2	detection_history.o3	detection_history.o4	detection_history.o5	detection_history.o6	detection_history.o7	detection_history.o8	detection_history.o9	detection_history.o10
K001	0	0	0	0	0	0	0	-	-	-
K004	0	0	0	0	0	0	0	-	-	-
K005	0	0	0	0	1	0	0	-	-	-
K007	0	0	0	0	0	0	0	-	-	-
K011	0	0	0	0	0	0	0	-	-	-
K013	0	0	0	0	0	0	0	-	-	-
K014	0	0	0	0	0	0	0	-	-	-
K017	0	0	0	0	0	0	0	-	-	-
K019	0	0	0	0	0	0	0	-	-	-
K020	0	0	0	0	0	0	0	-	-	-
K022	0	0	0	0	0	0	0	-	-	-
K023	0	0	0	0	0	0	0	-	-	-
K026	0	0	0	0	0	0	0	-	-	-
K027	0	0	0	0	0	0	0	-	-	-
K028	0	0	0	0	0	0	0	-	-	-
K029	0	0	0	0	0	0	0	-	-	-
K030	0	0	0	0	0	0	0	-	-	-
K034	0	0	0	0	0	0	0	-	-	-
K038	0	0	0	0	0	0	0	-	-	-
K039	0	0	0	0	0	0	0	-	-	-
K040	0	0	0	0	0	0	0	-	-	-
K041	0	0	0	0	0	0	0	-	-	-
K042	0	0	0	0	0	0	0	-	-	-
K043	0	0	0	0	0	0	0	-	-	-
K045	0	0	1	0	0	0	0	-	-	-
K050	0	0	0	0	0	0	0	-	-	-
K051	0	0	0	0	-	-	-	-	-	-
K053	0	0	0	0	0	0	0	-	-	-
K054	0	0	0	0	0	0	0	-	-	-
K056	0	0	0	0	0	0	0	-	-	-
K057	0	0	0	0	0	0	0	-	-	-
K059	0	0	0	0	-	-	-	-	-	-
K064	1	0	0	0	0	0	0	0	0	-
K065	0	0	0	0	0	0	0	0	0	-
K068	0	0	0	0	0	0	0	0	0	-
K069	0	0	0	0	0	0	0	0	-	-
K072	0	0	0	0	0	0	0	0	-	-
K075	0	0	0	0	0	0	0	0	-	-
K078	0	0	0	0	0	0	0	0	-	-
K079	0	0	0	0	0	0	0	0	-	-
K081	0	0	1	0	0	1	0	-	-	-
K083	0	0	0	0	0	0	0	-	-	-
K084	0	0	0	0	0	0	0	-	-	-
K085	0	0	0	0	0	0	0	-	-	-
K090	0	0	0	0	0	0	0	-	-	-
K094	0	0	0	0	0	0	0	-	-	-
K100	1	0	0	0	0	0	0	-	-	-
K101	1	0	0	0	0	1	0	-	-	-
K103	0	0	0	0	0	0	0	-	-	-
K104	1	0	0	0	1	0	0	-	-	-
K105	0	0	0	0	0	0	0	-	-	-
K108	0	0	0	0	0	0	0	-	-	-
K109	0	0	0	0	0	0	0	-	-	-
K110	0	0	0	0	0	0	0	-	-	-
K111	0	0	0	0	1	0	0	-	-	-
K112	0	0	0	1	0	0	0	-	-	-
K114	0	0	0	0	0	0	0	-	-	-
K118	0	0	0	0	0	0	0	-	-	-
K123	0	0	0	0	0	0	0	-	-	-
K124	0	0	0	0	0	0	0	-	-	-
K125	0	0	0	0	0	0	0	-	-	-
K127	0	0	0	0	0	0	0	-	-	-
K128	0	0	0	0	0	0	0	-	-	-
K130	0	0	0	0	0	0	0	-	-	-
K131	0	0	0	0	0	0	0	-	-	-
K136	1	0	1	0	0	0	0	-	-	-
K137	1	1	0	0	0	1	0	-	-	-
K138	0	0	0	1	0	1	0	-	-	-
K139	0	0	0	-	-	-	-	-	-	-
K145	0	0	0	0	0	0	0	-	-	-
K147	0	0	0	0	0	0	0	-	-	-
K153	0	0	0	-	-	-	-	-	-	-
K154	0	0	0	-	-	-	-	-	-	-
K155	0	0	0	-	-	-	-	-	-	-
K156	0	0	0	-	-	-	-	-	-	-
K157	0	0	0	-	-	-	-	-	-	-
K158	0	0	0	-	-	-	-	-	-	-
K160	0	0	0	-	-	-	-	-	-	-
K161	0	0	0	-	-	-	-	-	-	-
K162	0	0	0	-	-	-	-	-	-	-
K164	0	0	0	0	0	0	0	-	-	-
K166	0	0	0	0	0	0	0	-	-	-
K167	0	0	0	0	0	0	0	-	-	-
K172	0	0	0	0	0	0	0	-	-	-
K174	0	0	0	0	0	0	0	-	-	-
K177	0	0	0	0	0	0	0	-	-	-
K178	0	0	0	0	0	0	0	-	-	-
K180	0	0	0	1	0	0	0	-	-	-
K182	0	0	0	0	0	0	0	-	-	-
K183	0	0	1	0	0	0	0	-	-	-
K185	0	0	0	0	0	0	-	-	-	-
K186	0	0	0	0	0	0	0	-	-	-
K187	0	0	0	0	0	0	0	-	-	-
K189	0	0	0	0	0	0	0	-	-	-
K190	0	0	0	0	0	0	0	-	-	-
K191	0	0	0	0	0	0	0	-	-	-
K192	0	0	0	0	0	0	0	-	-	-
K195	0	0	0	0	0	0	0	-	-	-
K196	0	0	0	0	0	0	0	-	-	-
K197	0	0	0	0	0	0	0	-	-	-
K198	0	0	0	0	0	0	-	-	-	-
K199	0	0	0	0	0	-	-	-	-	-
K202	0	0	0	0	0	-	-	-	-	-
K206	0	0	0	0	0	-	-	-	-	-
K210	0	0	0	0	0	-	-	-	-	-
K212	0	0	0	0	0	-	-	-	-	-
K213	0	0	0	0	0	-	-	-	-	-
K217	0	0	0	1	-	-	-	-	-	-
K218	0	0	0	0	-	-	-	-	-	-
K219	0	0	0	0	-	-	-	-	-	-
K221	0	0	-	-	-	-	-	-	-	-
K224	0	0	-	-	-	-	-	-	-	-
K225	0	0	-	-	-	-	-	-	-	-
K226	0	0	-	-	-	-	-	-	-	-
K228	0	0	-	-	-	-	-	-	-	-
K229	0	0	-	-	-	-	-	-	-	-
K231	0	0	-	-	-	-	-	-	-	-
K232	0	0	-	-	-	-	-	-	-	-
K233	0	0	-	-	-	-	-	-	-	-
K235	0	0	-	-	-	-	-	-	-	-
K237	0	0	0	0	0	-	-	-	-	-
K238	0	0	0	0	0	-	-	-	-	-
K239	0	0	0	0	0	-	-	-	-	-
K244	0	0	0	0	0	-	-	-	-	-
K245	0	0	0	0	0	-	-	-	-	-
K250	0	0	0	0	0	-	-	-	-	-
K251	0	0	0	1	0	-	-	-	-	-
K255	0	0	0	0	1	-	-	-	-	-
K256	0	0	0	0	0	0	-	-	-	-
K261	0	0	0	1	0	-	-	-	-	-
K262	0	0	0	0	0	0	-	-	-	-
K264	1	0	0	0	0	0	-	-	-	-
K265	0	0	0	0	0	0	-	-	-	-
K266	0	0	0	0	0	-	-	-	-	-
K270	0	0	0	0	0	0	-	-	-	-
K271	0	0	0	0	0	0	-	-	-	-
K272	0	0	0	0	0	0	-	-	-	-
K275	0	0	0	0	0	0	-	-	-	-
K278	0	0	0	0	0	-	-	-	-	-
K279	0	0	0	0	0	-	-	-	-	-
K282	0	0	0	0	0	-	-	-	-	-
K286	0	0	0	0	0	-	-	-	-	-
K287	0	0	0	0	0	-	-	-	-	-
K289	0	0	0	0	0	-	-	-	-	-
K291	0	0	0	0	0	-	-	-	-	-
K292	0	0	0	0	0	-	-	-	-	-
K293	0	0	0	0	0	-	-	-	-	-
K295	0	0	0	0	0	-	-	-	-	-
K299	0	0	0	0	0	-	-	-	-	-
K300	0	0	0	0	0	-	-	-	-	-
K302	0	0	0	0	0	-	-	-	-	-
K303	0	0	0	0	0	-	-	-	-	-
K304	0	0	0	0	1	-	-	-	-	-
K305	0	0	0	0	0	-	-	-	-	-
K308	0	0	0	0	1	-	-	-	-	-
K309	1	0	0	1	0	-	-	-	-	-
K310	0	0	0	0	0	-	-	-	-	-
K311	0	0	0	0	0	-	-	-	-	-
K312	0	0	0	0	0	-	-	-	-	-
K315	0	0	0	0	0	-	-	-	-	-
