# Supplementary material for: Population dynamics of threatened felids in response to forest cover change in Sumatra
Source: PLoS One. 2020 Aug 12;15(8):e0236144. doi: 10.1371/journal.pone.0236144 (PMC7423073; doi:10.1371/journal.pone.0236144)
Supplement: S1 Data — (ZIP) [file pone.0236144.s001.zip › 2010_mc_dethist.csv]

	occ1	occ2	occ3	occ4	occ5	occ6	occ7
K001	0	0	0	0	0	0	0
K002	0	0	0	0	0	0	0
K003	0	0	0	0	0	0	0
K004	0	0	0	0	0	0	0
K005	0	0	0	0	0	0	0
K006	0	0	0	0	0	0	0
K007	0	0	0	0	0	0	0
K008	1	1	0	1	0	1	0
K009	0	0	0	0	0	0	0
K010	0	0	0	0	0	0	0
K011	0	0	0	0	0	0	0
K012	0	0	0	0	0	0	0
K013	0	0	0	0	0	0	0
K014	0	0	0	0	0	0	0
K015	1	0	0	0	0	0	1
K016	0	0	0	0	0	0	0
K017	-	0	0	0	0	0	0
K018	-	0	0	0	0	0	0
K019	-	0	0	0	-	-	-
K020	-	0	0	0	0	0	0
K021	-	0	0	0	0	0	0
K022	0	0	0	0	0	0	0
K023	0	0	0	0	0	0	0
K024	0	0	0	0	0	0	0
K025	0	0	0	0	0	0	0
K026	0	0	0	0	0	0	0
K027	0	0	0	0	0	0	0
K028	0	0	0	0	0	0	0
K029	0	0	0	0	0	0	0
K030	0	0	0	0	0	0	0
K031	0	0	0	1	0	1	0
K032	0	0	0	0	0	0	0
K033	0	0	0	0	0	0	0
K034	1	0	1	0	0	1	0
K035	0	0	0	0	0	0	0
K036	0	0	0	0	0	0	0
K037	0	0	0	0	0	0	0
K038	0	0	0	0	0	0	0
K039	0	0	0	0	0	0	0
K040	0	0	0	0	0	0	0
K041	0	0	0	0	0	0	0
K042	0	0	0	0	0	0	0
K043	0	0	0	0	0	0	0
K044	0	0	0	0	0	0	0
K045	0	0	0	0	0	0	0
K046	0	0	0	0	0	1	0
K047	0	0	0	0	0	0	-
K048	0	0	0	0	0	0	0
K049	0	0	0	0	0	0	0
K050	0	0	0	0	0	0	0
K051	0	0	0	0	0	0	0
K052	0	0	0	0	0	0	0
K053	0	0	0	0	0	0	0
K054	0	0	0	0	0	0	0
K055	0	0	0	0	0	0	0
K056	0	0	0	0	0	0	0
K057	0	0	0	0	0	0	0
K058	0	1	0	0	1	0	0
K059	0	0	0	0	0	0	0
K060	0	0	0	1	0	1	0
K061	0	0	0	0	0	0	0
K062	0	0	0	0	0	0	0
K063	0	0	0	0	0	0	0
K064	0	0	0	0	0	0	0
K065	0	0	0	0	0	0	0
K066	0	0	0	0	0	0	0
K067	0	0	0	0	0	0	0
K068	0	0	0	0	0	0	0
K069	0	0	0	0	0	0	0
K070	0	0	0	0	0	0	0
K071	1	0	1	0	1	0	0
K072	0	1	0	0	0	0	0
K073	0	0	0	0	0	0	0
K074	0	0	0	0	0	0	0
K075	0	0	0	0	0	0	0
K077	0	0	0	1	1	0	1
K078	0	0	0	0	0	0	-
K079	0	0	0	0	0	0	0
K080	0	0	0	0	0	0	0
K081	0	0	0	0	0	0	0
K082	0	0	0	0	0	0	0
K083	0	0	0	0	0	0	0
K084	0	0	0	0	0	0	0
K085	0	0	0	0	0	0	0
K086	0	0	0	0	0	0	0
K087	0	0	0	0	0	0	0
