# Supplementary material for: Population dynamics of threatened felids in response to forest cover change in Sumatra
Source: PLoS One. 2020 Aug 12;15(8):e0236144. doi: 10.1371/journal.pone.0236144 (PMC7423073; doi:10.1371/journal.pone.0236144)
Supplement: S1 Data — (ZIP) [file pone.0236144.s001.zip › ct_cov_10.csv]

ID	Station	UTM_E	UTM_N	site	sc_ele	sc_for	sc_riv	sc_def
1	K001	803096	9749349	Sipurak	-0.290360369	-1.118007721	-0.917342577	0.096820273
2	K002	805155	9749585	Sipurak	-0.227919881	-0.955634169	-0.845843231	0.053439475
3	K003	807412	9749368	Sipurak	-0.264343499	-0.305000057	-1.139502056	-0.071386453
4	K004	808512	9747818	Sipurak	-0.209708072	0.319171542	-0.868966696	-0.43321828
5	K005	810150	9748082	Sipurak	-0.282555308	0.065902686	-0.536654366	-0.645020461
6	K006	808944	9745390	Sipurak	-0.116047341	0.092779251	-0.019215477	-0.739558747
7	K007	807509	9744869	Sipurak	-0.043200105	0.418715343	0.101887225	-0.566175596
8	K008	804746	9743582	Sipurak	0.235180403	0.732814404	0.825851652	-0.241726157
9	K009	800686	9746097	Sipurak	0.162333167	-0.791024617	0.402881449	0.694640008
10	K010	800835	9743922	Sipurak	0.406891744	-0.146569082	1.098512811	0.460261255
11	K011	803858	9742224	Sipurak	0.084282558	0.915880843	1.400864669	-0.216919323
12	K012	804191	9739453	Sipurak	0.412095118	0.221847943	2.240816599	-0.394757256
13	K013	807806	9738898	Sipurak	0.510959224	-0.396381577	2.209173444	-1.094865518
14	K014	809344	9739385	Sipurak	0.432908614	-0.922207439	2.078319346	-1.399784966
15	K015	809099	9741328	Sipurak	0.32363776	-0.522936908	1.386443305	-1.189275097
16	K016	806362	9741789	Sipurak	0.315832699	0.318570573	1.22919279	-0.695928856
17	K017	810054	9746462	Sipurak	-0.240928316	-0.130129453	-0.16096182	-0.830683582
18	K018	806516	9743511	Sipurak	0.034850505	0.608374952	0.618925362	-0.525558925
19	K019	805762	9738038	Sipurak	0.687873939	0.213350291	2.578350492	-0.667393378
20	K020	803331	9744795	Sipurak	-0.292962056	0.147462392	0.680532486	0.122280162
21	K021	802317	9742943	Sipurak	0.198756785	0.410759546	1.35120893	0.116090722
22	K022	791316	9816190	Bungo	-1.174933945	-1.494068516	-0.892218678	-1.332970477
23	K023	793101	9814168	Bungo	-1.143713701	-1.239956126	-1.058951398	-1.520865689
24	K024	793323	9812184	Bungo	-0.672808356	-0.943811583	-0.370063312	-1.382590553
25	K025	794224	9810112	Bungo	0.529171033	-0.659264971	0.323647464	-1.041158416
26	K026	793448	9808629	Bungo	0.72169587	-0.097232296	0.37941605	-0.723500295
27	K027	795659	9808172	Bungo	0.357459691	-0.154197335	-0.298437565	-0.82790262
28	K028	796991	9808948	Bungo	-0.121250715	-0.511655634	-0.728069748	-1.014319668
29	K029	798355	9810218	Bungo	-0.521910511	-0.791727662	-0.94639868	-1.226546139
30	K030	798688	9812137	Bungo	-0.740452218	-0.978451324	-0.884556157	-1.451606965
31	K031	798984	9813642	Bungo	-0.891350063	-1.250022994	-0.662824937	-1.557021862
32	K032	786875	9813511	Bungo	-0.784680896	-1.310958057	-1.062906167	-1.419131176
33	K033	785534	9811020	Bungo	-0.527113885	-0.835250297	-1.077696952	-0.929856344
34	K034	785244	9808899	Bungo	-0.443859901	-0.12387948	-1.122627167	-0.621073877
35	K035	786910	9807971	Bungo	0.66966213	0.001916023	-0.475720314	-0.527713903
36	K036	788669	9808879	Bungo	-0.225318194	-0.2744574	0.041473978	-0.752003058
37	K037	789980	9807363	Bungo	0.667060443	0.381017515	0.631498604	-0.427686678
38	K038	790381	9809569	Bungo	-0.019784922	-0.136963576	0.490260542	-0.814779043
39	K039	789422	9810702	Bungo	-0.308572178	-0.641261351	0.168041414	-1.088993471
40	K040	789931	9812783	Bungo	-0.836714636	-0.889649606	-0.575106846	-1.404995612
41	K041	790367	9814359	Bungo	-1.133306953	-1.195243938	-1.111551929	-1.392656764
42	K042	789810	9815762	Bungo	-0.904358498	-1.396978362	-0.79179235	-1.449397629
43	K043	761490	9762599	RKE	2.894104505	-0.452777453	2.121230881	0.803557858
44	K044	760191	9761827	RKE	2.363360359	-0.740992154	1.599230245	0.602647653
45	K045	758582	9762308	RKE	1.439761478	-0.929908753	1.131880926	0.273520835
46	K046	756421	9761727	RKE	1.088533735	-0.725990504	0.356650411	-0.067851133
47	K047	754797	9761844	RKE	0.799746479	-0.203369184	-0.080603225	-0.354726393
48	K048	753133	9761500	RKE	0.482340667	0.299525915	-0.512699168	-0.583149781
49	K049	753173	9759835	RKE	-0.7040286	0.243400216	-0.970825301	-0.364755919
50	K050	754562	9759040	RKE	0.196155098	-0.160138332	-0.516569705	-0.059195062
51	K051	760422	9759712	RKE	2.753613407	-0.670297923	1.527010107	0.806390667
52	K052	761986	9760456	RKE	2.251487819	-0.584323537	2.122320857	1.02521585
53	K053	767250	9756023	RKE	1.442363165	-1.177652078	0.80311607	2.328790574
54	K054	767527	9753954	RKE	2.019937677	-0.599081486	0.103260923	2.175251053
55	K055	765396	9753801	RKE	0.66966213	-0.293310394	0.338586524	1.865411711
56	K056	763329	9753373	RKE	0.149324732	0.145078001	0.129117014	1.53932815
57	K057	761960	9751848	RKE	0.222171968	0.8319126	-0.351133922	1.136960961
58	K058	759873	9752622	RKE	-0.118649028	1.079012244	0.165451383	0.86127259
59	K059	757549	9751761	RKE	-0.852324758	1.555426761	0.349703932	0.398698784
60	K060	756886	9753603	RKE	0.26379896	0.953939019	-0.19170406	0.296540686
61	K061	758143	9755604	RKE	0.383476561	0.247626812	0.185772954	0.631262527
62	K062	759314	9756551	RKE	0.841373471	-0.007854753	0.65880863	0.904544148
63	K063	761027	9757775	RKE	1.830014527	-0.128986547	1.379292131	1.106011081
64	K064	762921	9758062	RKE	2.425800847	-0.743205405	1.785863466	1.393306947
65	K065	756868	9763293	RKE	1.078126987	-0.435136804	0.806247116	-0.10919203
66	K066	809475	9673783	Ipuh	-1.312823355	-0.628734346	-0.127927003	-0.453223094
67	K067	811766	9674329	Ipuh	-1.367458782	-0.012475084	-0.237007496	-0.000774375
68	K068	816603	9677213	Ipuh	-1.024036099	1.57502876	-1.099208234	1.092791368
69	K069	817419	9679649	Ipuh	-0.792485957	1.953051789	-0.686427059	1.470833169
70	K070	817486	9682361	Ipuh	-0.467275084	2.30462421	-1.101005009	1.797190886
71	K071	814315	9682863	Ipuh	-0.493291954	1.501044854	-0.535754315	1.409824174
72	K072	812166	9681232	Ipuh	-0.813299453	0.586956227	-0.762754514	0.892167563
73	K073	809824	9679797	Ipuh	-1.193145754	-0.311432035	-1.046788344	0.387539349
74	K074	805190	9677228	Ipuh	-1.331035164	-1.34428455	-0.860795289	-0.470877405
75	K075	807058	9680463	Ipuh	-1.211357563	-0.365086586	-0.938744148	0.239897703
76	K077	807058	9683827	Ipuh	-1.500144818	0.778432561	-0.780102273	0.692892724
77	K078	811231	9686392	Ipuh	-0.633783051	1.919619688	-1.239508739	1.636951112
78	K079	809614	9689193	Ipuh	0.3756715	2.72008613	-0.876105778	1.76282258
79	K080	808558	9690744	Ipuh	0.542179467	3.18209855	-0.264339805	1.845225626
80	K081	806683	9689558	Ipuh	0.008833635	2.728602932	-0.879915338	1.434839829
81	K082	804165	9681434	Ipuh	-1.133306953	0.058994296	-1.011385377	-0.035726193
82	K083	803838	9679395	Ipuh	-1.7837287	-0.636223973	-1.278252914	-0.287702246
83	K084	814417	9675360	Ipuh	-1.323230103	0.858316916	-1.131926271	0.556600681
84	K085	805958	9675395	Ipuh	-1.37786553	-1.333745788	-0.697992419	-0.752303806
85	K086	807301	9682807	Ipuh	-0.722240409	0.440006182	-0.553646501	0.622295185
86	K087	803406	9686833	Ipuh	-0.698825226	1.886581239	-0.520311552	0.624384351
