# Supplementary material for: Population dynamics of threatened felids in response to forest cover change in Sumatra
Source: PLoS One. 2020 Aug 12;15(8):e0236144. doi: 10.1371/journal.pone.0236144 (PMC7423073; doi:10.1371/journal.pone.0236144)
Supplement: S1 Data — (ZIP) [file pone.0236144.s001.zip › R_code_occupancy_IdingHaidir.R]

# install & call packages:
install.packages("camtrapR")
install.packages("wiqid")

library(camtrapR)
library(wiqid)

#### set working directory ######
setwd("~/Desktop/Iding_MSc/02_Pre-analyses/03_occupancy_smallcats") #define your own directory path

### load the file in format comma separated value (csv) data #####
### survey I (2010) and II (2015) camera trap all sites ####
ct10 <- read.table("ct_cov10.csv", sep= ',', header = T)
ct15 <- read.table("ct_cov15.csv", sep= ',', header = T)

### load detection matrices for each species of interest ####
### change species name throug changing the naming order, i.e. cl15 indicate clouded leopard data 
### from survey II (2014-15), change other species name accordingly

cl10 <- read.csv("2010_cl_dethist.csv", na.strings='-',row.names=1)  
cl15 <- read.csv("2015_cl_dethist.csv", na.strings='-',row.names=1)  

### running occupancy models for each candidate models ####
### define model names, put the naming accordingly: species wise and survey period wise 
### change name of species table accordingly, refer to detection matrices from each survey period
# constant model
(cons10 <- occSS(cl10, psi~1))
psi <- cons15$real
write.csv(psi, file = "psi_cl_kons10.csv")

# site model
(site10 <- occSS(gc15, psi~site, data = ct10))
psi <- site15$real
write.csv(psi, file = "psi_cl_site10.csv")

# elevation model
(El10 <- occSS(cl10, psi~sc_ele, data = ct10))
psiel. <- El10$real                           #extract psi values
write.csv(psiel., file = "psi_cl_ele10.csv")  #save psi values to the dedicated working directory

# distance to forest model
(For10 <- occSS(gc15, psi~sc_for, data = ct10))
psiFor. <- For15$real                         #extract psi values
write.csv(psiFor., file = "psi_cl_for10.csv") #save psi values to the dedicated working directory

# distance to deforestation polygons model
(Def10 <- occSS(cl15, psi~sc_def, data = ct10))
psiR <- Def10$real #ekstrak nilai psi
write.csv(psiR, file = "psi_cl_def10.csv")

# distance to river model
(Riv10 <- occSS(cl10, psi~sc_riv, data = ct10))
psiR <- Riv15$real                            #extract psi values
write.csv(psiR, file = "psi_gc_riv10.csv")    #save psi values to the dedicated working directory


# combined model with two covariates site + elevation 
sitel10 <- occSS(cl10, list(psi~elev+studyarea), data = ct10)
psi <- sitel$real                             #ekstrak nilai psi
write.csv(psi, file = "psi_cl_sitel10.csv")

#### use same command for other/ potential model combinations, that consist two covariates or 
#### all covariates for model development

#### compare models based on AICc values
(table <- AICtable (AICc(cons10))) 
                        #site10, 
                        #El10, 
                        #For10, 
                        #Riv10, 
                        #sitel10, 
                        #sitriv10, 
                        #sitfor10, 
                        #forelev10, 
                        #foriv190, 
                        #forivel10,
                        #forivelsit)))

### save the table into the working directory ####
write.csv(tabel, file = "cl_aicc10.csv") 

### Getting model-averaged estimates of occupancy ####

# Run all model combinations for each species first so that you have all the models in your workspace.

# We need to do 2 operations on each model object, easiest is to put into a list:

psiModels <- list(            # you can put/ remove # sign if want to include other models#
  cons10 = cons10
  #forelev = forelev,
  #El15 = El15,
  #sitfor = sitfor,
  #forivelsit = forivelsit,
  #sitriv = sitriv,
  #sitel = sitel,
  #site = site,
  #For15 = For15,
  #Riv15 = Riv15,
  #foriv = foriv,
  #forivel15 = forivel15
)

# From each model, extract the $real point estimates
( nSites <- nrow(cl10) ) # total sites
psiReal <- sapply(psiModels, function(x) x$real[1:nSites, 1])
psiMin <- sapply(psiModels, function(x) x$real[1:nSites, 2])
psiMax <- sapply(psiModels, function(x) x$real[1:nSites, 3])
str(psiReal)  # it's a matrix

## rows for sites, cols for models
## Add the cl. (constant) model, which has only 1 value and bind it to main table (matrix)

psiReal <- cbind(psiReal,  kons = con10$real[1,1])

head(psiReal)

## using command 'cbind', it automatically fills the cl. (constant) column

# Now extract the AICs for each model and calculate model weights:
#   Doing it this way ensures that values are in the right order.
( modelAICs <- sapply(psiModels, AIC) )

# Add the kons model

(modelAICs <- c(modelAICs,  cons10 = AIC(cons10)))

tabel <- (AICtable(modelAICs)) 

## write the AICc table into designated working directory

write.csv(tabel, file = "aicc_models_cl10.csv")

# check what AICtable produces, then:
# type this following script in order to make a ranked model based on their model weight 

( modelWts <- AICtable(modelAICs, sort=TRUE)$ModelWt ) 

MApsiMat <- psiReal %*% modelWts
MApsiMin <- psiMin %*% modelWts
MApsiMax <- psiMax %*% modelWts

MApsi <- cbind(MApsiMat, MApsiMin, MApsiMax)
    

# calculate averaged models of each species in each study area

(MApsiMat <- psiReal %*% modelWts)
dim(MApsiMat)  # it's a 1-column matrix, convert to a vector:
( MApsi <- as.vector(MApsiMat) )  # This what we want.

### write respective species occupancy values (this example for clouded leopard from 2010 data)
write.csv(psiReal, file = "psireal_cl10.csv")
write.csv(MApsiMat, file = "modelsaverage_cl10.csv")
