# Supplementary material for: Population dynamics of threatened felids in response to forest cover change in Sumatra
Source: PLoS One. 2020 Aug 12;15(8):e0236144. doi: 10.1371/journal.pone.0236144 (PMC7423073; doi:10.1371/journal.pone.0236144)
Supplement: S1 Data — (ZIP) [file pone.0236144.s001.zip › ct_cov15.csv]

ID	Station	UTM_E	UTM_N	site	sc_ele	sc_riv	sc_for	sc_def
1	K001	798886	9813470	bungo	-0.880353552	-0.742310664	-1.655016	-0.863398278
4	K004	799016	9812637	bungo	-0.766175629	-0.902551931	-1.549127	-0.805882527
5	K005	798476	9812785	bungo	-0.938834926	-0.741545589	-1.491277	-0.768840607
7	K007	799018	9811637	bungo	-0.735542528	-1.144212194	-1.147404	-0.573396093
11	K011	797947	9810668	bungo	-0.498832202	-0.891778975	-1.351508	-0.343398734
13	K013	799118	9809956	bungo	-0.841365968	-1.222524267	-0.821123	-0.180432958
14	K014	798149	9809982	bungo	-0.529465303	-1.005958822	-1.071897	-0.178632115
16	K017	797093	9808734	bungo	-0.117310853	-0.839615784	-0.682192	0.017456805
18	K019	798323	9807890	bungo	-0.59630116	-1.160803267	-0.249148	0.317825015
19	K020	797544	9807711	bungo	-0.175792228	-0.913224209	-0.252646	0.279883264
21	K022	798058	9806480	bungo	-0.312248769	-1.298651832	0.277365	0.591104171
22	K023	797597	9806449	bungo	-0.06718396	-1.194035878	0.260036	0.549117715
25	K026	796266	9811602	bungo	-0.484908065	-0.272912083	-1.581887	-0.65640124
26	K027	795600	9812085	bungo	-0.390223935	-0.053886187	-1.549127	-0.799453761
27	K028	795448	9811557	bungo	0.094336027	-0.012891326	-1.466554	-0.754247492
28	K029	795041	9810406	bungo	1.105228361	-0.032587622	-1.075218	-0.530593934
29	K030	796011	9810916	bungo	0.367249109	-0.231491846	-1.307797	-0.552897262
33	K034	794735	9812390	bungo	-0.788454248	-0.311559585	-1.737977	-0.909942216
37	K038	794692	9807234	bungo	0.960417338	-0.37613402	0.172614	0.205638125
38	K039	794855	9808354	bungo	0.729276667	-0.172196823	-0.254791	-0.056143424
39	K040	794387	9806472	bungo	1.715105555	-0.477777178	0.508309	0.390503478
40	K041	793179	9812391	bungo	-0.785669421	-0.534818308	-1.327468	-0.671931383
41	K042	793445	9811556	bungo	-0.451490137	-0.240322791	-1.267452	-0.633289173
42	K043	793580	9810621	bungo	0.005221551	0.07465087	-1.030426	-0.498221564
44	K045	793519	9808694	bungo	0.754340113	0.249552945	-0.308451	-0.08497475
49	K050	792898	9810687	bungo	0.152817402	0.027258799	-0.87389	-0.40488021
50	K051	792647	9809045	bungo	0.436869793	0.535960956	-0.286956	-0.067468196
52	K053	792332	9807948	bungo	1.013329058	0.35187171	0.158862	0.190127975
53	K054	792550	9806526	bungo	2.255362064	-0.016273896	0.651964	0.471846585
55	K056	791913	9810526	bungo	-0.412502554	0.056872764	-0.616899	-0.257500817
56	K057	791885	9809819	bungo	-0.01427224	0.29442853	-0.33126	-0.092155684
57	K059	791922	9807103	bungo	1.431053163	0.262409676	0.546497	0.414691505
62	K064	788703	9809263	bungo	-0.125665335	-0.069879542	-0.619658	-0.262086926
63	K065	789663	9808176	bungo	0.422945656	0.323774791	-0.053246	0.066829826
66	K068	790719	9806717	bungo	1.28624214	0.549728772	0.671985	0.487024183
67	K069	790616	9808844	bungo	0.34497049	0.57869573	-0.054862	0.064407375
70	K072	788816	9811346	bungo	-0.370730143	-0.150133718	-1.285458	-0.647735559
73	K075	789909	9812670	bungo	-0.802378385	-0.630818163	-1.194186	-0.55282704
75	K078	791099	9814474	bungo	-1.222887318	-1.285928763	-1.700281	-0.787460175
76	K079	791432	9815142	bungo	-1.17833008	-1.277266225	-1.775673	-0.80026545
78	K081	802972	9747183	sipurak	0.035854652	-0.255388082	-0.908569	1.495887239
79	K083	803463	9747107	sipurak	-0.017057068	-0.244189998	-0.759056	1.385107884
80	K084	804875	9747423	sipurak	-0.106171543	-0.306741237	-0.531892	1.128284867
81	K085	801122	9746484	sipurak	0.141678092	0.090515812	-1.087843	1.837862175
86	K090	802836	9745209	sipurak	0.205729122	0.412300685	-0.213434	1.357377661
89	K094	802518	9744087	sipurak	-0.069968788	0.789906028	0.00772	1.374467835
93	K100	804717	9743645	sipurak	0.286489115	0.665024767	0.685369	0.848158479
94	K101	806353	9749979	sipurak	-0.164652918	-0.791492966	-0.94936	1.046587575
96	K103	808557	9748187	sipurak	-0.164652918	-1.02771021	0.110315	0.388595044
97	K104	806847	9747266	sipurak	-0.125665335	-0.751822739	-0.132026	0.689162325
98	K105	807451	9747528	sipurak	-0.23705843	-0.911370884	-0.056804	0.573505504
101	K108	805586	9746003	sipurak	-0.058829478	-0.159400672	0.10119	0.818405328
102	K109	806388	9746485	sipurak	-0.209210156	-0.447823802	0.035104	0.709920235
103	K110	807642	9746339	sipurak	-0.195286019	-0.515199076	0.358359	0.450390545
104	K111	808472	9746439	sipurak	-0.142374299	-0.516518311	0.310942	0.278721634
105	K112	805068	9745457	sipurak	0.069272581	0.089221963	0.173919	0.88025077
106	K114	807897	9745641	sipurak	0.016360861	-0.275466236	0.352434	0.299550427
109	K118	806604	9744326	sipurak	0.033069825	0.20943719	0.60189	0.447122216
114	K123	803863	9743468	sipurak	-0.086677752	0.876065112	0.567221	1.045567826
115	K124	804221	9742187	sipurak	0.119399473	1.175160396	1.039762	0.95007665
116	K125	805519	9742745	sipurak	0.297628425	0.825690545	0.735888	0.642770304
118	K127	803980	9742155	sipurak	0.136108438	1.224126219	0.983227	1.008600716
119	K128	804768	9741313	sipurak	0.266995324	1.376624377	0.768279	0.848575952
121	K130	806458	9741095	sipurak	0.272564979	1.293467076	0.087249	0.466598824
122	K131	803664	9741664	sipurak	0.127753955	1.420754544	0.867503	1.089773289
127	K136	803893	9739818	sipurak	0.486996686	1.950800516	0.183838	1.130640577
128	K137	804750	9739860	sipurak	0.500920823	1.837805228	0.359996	0.935425267
129	K138	805487	9739635	sipurak	0.631807709	1.839004952	0.349708	0.791682197
130	K139	806144	9738979	sipurak	0.656871155	2.010419783	0.091213	0.724404768
136	K145	808080	9742822	sipurak	0.113829819	0.675762777	-0.102764	0.039030101
138	K147	808461	9741514	sipurak	0.247501532	1.121828718	-0.519389	-0.017162247
144	K153	809220	9739720	sipurak	0.459148412	1.753324406	-1.147019	0.038072374
145	K154	806910	9738638	sipurak	0.684719429	2.092957771	-0.20075	0.616338759
146	K155	807541	9738618	sipurak	0.564971852	2.092723035	-0.443503	0.506366044
147	K156	808414	9738775	sipurak	0.592820126	2.04614776	-0.799907	0.331115698
148	K157	809111	9741275	sipurak	0.39788221	1.233505595	-0.797452	-0.143446977
149	K158	802961	9737771	sipurak	1.24446973	2.706962015	-0.72694	1.518806161
151	K160	804025	9737835	sipurak	0.963202166	2.560333899	-0.479223	1.294278188
152	K161	805265	9737810	sipurak	0.87408769	2.457352797	-0.1284	1.05099521
153	K162	806162	9737344	sipurak	0.974341475	2.557226617	0.074577	0.94944204
155	K164	760986	9762162	rke	2.96827787	1.709276826	-0.689668	2.170392638
157	K166	760716	9761368	rke	3.062962001	1.545613221	-0.897554	2.186726113
158	K167	762326	9760729	rke	2.383464123	2.040841807	-1.022496	2.591324133
162	K172	757978	9760517	rke	0.876872517	0.578001743	-1.798648	1.724403303
163	K174	760409	9759752	rke	3.043468209	1.353327838	-0.965132	2.304720348
166	K177	757882	9759355	rke	1.038392505	0.506194511	-1.386146	1.848064038
167	K178	759251	9758841	rke	1.829283477	0.854660141	-1.011492	2.186317845
169	K180	757433	9758478	rke	1.308520759	0.314658668	-1.018881	1.86165908
171	K182	761239	9757777	rke	2.057639321	1.273971806	-0.395327	2.723792774
172	K183	760623	9757339	rke	1.534091776	1.027126174	-0.207231	2.643820379
174	K185	761571	9756979	rke	2.500426873	1.28996648	-0.442726	2.883483259
175	K186	759304	9756531	rke	0.952062856	0.51550894	-0.157785	2.479706378
176	K187	757984	9756111	rke	0.169526366	0.04384196	-0.066781	2.230241158
178	K189	759374	9755323	rke	0.127753955	0.459831223	0.318692	2.542831166
179	K190	758806	9755946	rke	0.578895989	0.30397687	0.023874	2.426736965
180	K191	757988	9755526	rke	0.428515311	0.010712562	0.171961	2.239029732
181	K192	756844	9754454	rke	0.500920823	-0.381775839	0.631084	1.935603426
183	K195	759410	9754278	rke	-0.370730143	0.485445779	0.739297	2.431567597
184	K196	760142	9754725	rke	0.236362223	0.650993699	0.495448	2.627558248
185	K197	758764	9753836	rke	-0.451490137	0.291602139	0.867833	2.248294696
186	K198	762713	9758055	rke	2.667516515	1.601913219	-0.971888	2.948705771
187	K199	762821	9759412	rke	2.241437927	1.986514645	-1.139252	2.836337071
190	K202	758920	9757342	rke	0.559402197	0.49822355	-0.515016	2.301390687
194	K206	757067	9753588	rke	0.122184301	-0.235234349	0.967718	1.871480983
197	K210	760977	9753203	rke	0.228007741	0.076816077	0.644762	2.645860107
198	K212	759743	9752572	rke	-0.206425329	0.067573354	1.180868	2.320860045
199	K213	754906	9753257	rke	-0.003132931	-0.751304886	1.324118	1.396428916
203	K217	755916	9758167	rke	0.960417338	-0.088802478	-0.615248	1.611597338
204	K218	756891	9757620	rke	0.96877182	-0.023464658	-0.618623	1.870420729
205	K219	755873	9754208	rke	0.236362223	-0.689304138	0.823806	1.710804578
206	K221	754054	9756350	rke	-0.192501192	-0.890006382	0.44972	1.306924365
209	K224	755243	9755028	rke	-0.668706672	-0.931572752	0.614009	1.598692254
210	K225	754615	9754780	rke	-0.908201825	-1.150470792	0.827313	1.452427428
211	K226	762560	9754277	rke	0.308767734	0.34888773	-0.12353	2.465501235
213	K228	762682	9752601	rke	-0.005917758	-0.208035574	0.414224	2.274927843
214	K229	763485	9753560	rke	0.241931878	0.071060269	-0.082866	2.200137964
216	K231	764717	9753698	rke	0.375603591	0.136113736	-0.363829	1.96079751
217	K232	763227	9753873	rke	-0.008702586	0.18243499	-0.144708	2.285903436
218	K233	764679	9754766	rke	0.918644928	0.494602288	-0.73267	2.106232912
219	K235	765829	9755687	rke	1.536876603	0.800877619	-1.293963	2.029349452
221	K237	813472	9674890	ipuh	-1.448458335	-0.901192104	0.477797	0.369765244
222	K238	812899	9675810	ipuh	-1.211748008	-0.64640856	0.243659	0.233240506
223	K239	813440	9675772	ipuh	-1.470736953	-0.825944731	0.467911	0.363099823
228	K244	812692	9678461	ipuh	-1.01959492	-0.473095485	0.187443	0.203418658
229	K245	813975	9678526	ipuh	-0.963898373	-0.896238667	0.696243	0.497740062
234	K250	813294	9680531	ipuh	-0.777314939	-0.706322772	0.734498	0.523245525
235	K251	811720	9681819	ipuh	-1.075291467	-1.065331609	0.584199	0.434553252
239	K255	813677	9682309	ipuh	-0.574022541	-0.614338853	1.291315	0.84521902
240	K256	814621	9674869	ipuh	-1.596054185	-1.263162563	0.942654	0.63902409
244	K261	814731	9675988	ipuh	-1.250735591	-1.217158446	1.001334	0.67237559
245	K262	815527	9675345	ipuh	-1.493015572	-1.340382382	1.315411	0.853710829
247	K264	817487	9675370	ipuh	-1.169975598	-0.996105358	2.107051	1.312546908
248	K265	818080	9675132	ipuh	-1.370483168	-1.210053464	2.345946	1.451269825
249	K266	814674	9676628	ipuh	-1.083645949	-1.06670891	0.951306	0.643393867
252	K270	818413	9676817	ipuh	-1.356559031	-1.105894191	2.463066	1.519184971
253	K271	814912	9677437	ipuh	-1.083645949	-1.130861739	1.039086	0.693740034
254	K272	815405	9677682	ipuh	-1.211748008	-1.296083199	1.242647	0.812192937
257	K275	818351	9677626	ipuh	-0.994531474	-1.085194869	2.435254	1.503165867
260	K278	809491	9679738	ipuh	-1.144912151	-1.139455971	-0.629574	-0.269747586
261	K279	810593	9679557	ipuh	-1.317571448	-0.922602927	-0.390659	-0.129554076
264	K282	810270	9678449	ipuh	-1.48466109	-0.659017533	-0.75717	-0.341009827
268	K286	811751	9677760	ipuh	-1.172760425	-0.206923628	-0.246439	-0.049827815
269	K287	809566	9676865	ipuh	-1.428964543	-0.50050872	-1.11395	-0.552406057
271	K289	811409	9676839	ipuh	-1.192254217	-0.056182526	-0.38223	-0.12925616
273	K291	810616	9675698	ipuh	-1.211748008	0.031230351	-0.673681	-0.298169437
274	K292	811557	9675650	ipuh	-1.451243162	-0.22089898	-0.300117	-0.081969414
275	K293	809447	9674981	ipuh	-1.381622478	-0.147838863	-1.15165	-0.571914165
277	K295	811828	9674757	ipuh	-1.459597644	-0.357800066	-0.181166	-0.010825983
281	K299	817613	9678256	ipuh	-0.988961819	-0.770045095	2.149168	1.338324625
282	K300	814473	9679376	ipuh	-0.883138379	-1.060050136	0.975137	0.660886211
284	K302	816578	9679530	ipuh	-0.852505278	-1.048268529	1.826922	1.153771458
285	K303	817641	9679664	ipuh	-0.827441832	-0.692295454	2.253828	1.400994197
286	K304	814188	9680053	ipuh	-0.813517695	-1.011644118	0.965925	0.657032406
287	K305	815435	9680926	ipuh	-1.06136733	-1.328916709	1.580914	1.01391303
289	K308	814443	9681022	ipuh	-0.721618392	-1.008572071	1.230857	0.811020836
290	K309	815500	9681718	ipuh	-0.671491499	-1.141935574	1.756209	1.115467696
291	K310	816427	9681588	ipuh	-0.749466665	-1.329949747	2.063727	1.293908584
292	K311	817445	9681578	ipuh	-0.562883232	-1.176613812	2.433072	1.507433578
293	K312	814314	9682373	ipuh	-0.532250131	-0.717528522	1.500338	0.966572719
294	K315	817560	9682281	ipuh	-0.498832202	-1.146741909	2.592298	1.600222453
